# Supplementary material for: Association between Dietary Patterns and Metabolic Syndrome and Modification Effect of Altitude: A Cohort Study of Tibetan Adults in China
Source: Nutrients. 2023 May 8;15(9):2226. doi: 10.3390/nu15092226 (PMC10181060; doi:10.3390/nu15092226)
Supplement: Supplementary file 1 [file nutrients-15-02226-s001.zip]

Archive with 1 entries (1 files):
- nutrients-2340057-supplementary.xlsx
