# Supplementary material for: Association between Dietary Patterns and Metabolic Syndrome and Modification Effect of Altitude: A Cohort Study of Tibetan Adults in China
Source: Nutrients. 2023 May 8;15(9):2226. doi: 10.3390/nu15092226 (PMC10181060; doi:10.3390/nu15092226)
Supplement: Supplementary file 1 [file nutrients-15-02226-s001.zip › nutrients-2340057-supplementary.xlsx]

## Sheet: Figure S1
Figure S1. Scree plot

## Sheet: Figure S2
Figure S2. Directed acyclic graph for potential confounders selection between major DPs with MetS

## Sheet: Table S1
Table S1. Demographic and lifestyle characteristics of subjects in urbanized and semi-urbanized settled Tibetan communities1(n = 1832)
	All (n = 1832)	With MetS (n = 552)	Without MetS (n = 1280)	p
Survey year (%)				0.193
2018	945 (51.58)	298 (53.99)	647 (50.55)
2022	887 (48.42)	254 (46.01)	633 (49.45)
Age (years)	43.13 ± 14.37	51.31 ± 12.66	39.60 ± 13.60	< 0.001
Age (years,%)				< 0.001
18~	984 (53.71)	154 (27.90)	830 (64.84)
45~	605 (33.02)	265 (48.01)	340 (26.56)
60~	243 (13.26)	133 (24.09)	110 (8.59)
Sex(%)				0.069
Men	842 (45.96)	272 (49.28)	570 (44.53)
Women	990 (54.04)	280 (50.72)	710 (55.47)
Marital (%)				< 0.001
Unmarried/widowed/divorced/separated	251 (13.72)	40 (7.25)	211 (16.52)
Married	1578 (86.28)	512 (92.75)	1066 (83.48)
Education (%)				< 0.001
No schooling	1320 (72.61)	441 (80.33)	879 (69.27)
< 6 years of schooling	161 (8.86)	45 (8.20)	116 (9.14)
≥ 6 years of schooling	337 (18.54)	63 (11.48)	274 (21.59)
Insurance (%)				0.687
Urban insurance	724 (39.82)	223 (40.62)	501 (39.48)
Rural / No insurance	1094 (60.18)	326 (59.38)	768 (60.52)
Household income (Yuan,%)				0.677
< 20,000	418 (23.68)	125 (23.32)	293 (23.84)
20,000 ~ 100,000	1123 (63.63)	348 (64.93)	775 (63.06)
100,000 ~	224 (12.69)	63 (11.75)	161 (13.10)
Smoking (%)				0.005
Never	1434 (78.92)	431 (78.51)	1003 (79.10)
Former smoker	109 (6.00)	48 (8.74)	61 (4.81)
Current, < 5 cigarettes/d	53 (2.92)	13 (2.37)	40 (3.15)
Current, ≥ 5 cigarettes/d	221 (12.16)	57 (10.38)	164 (12.93)
Alcohol drinking (%)				0.480
Never	1523 (83.77)	456 (83.06)	1067 (84.08)
Abstinence	122 (6.71)	44 (8.01)	78 (6.15)
< 40 g/week	151 (8.31)	42 (7.65)	109 (8.59)
≥ 40 g/week	22 (1.21)	7 (1.28)	15 (1.18)
Physical activity (%)				0.010
Light	1114 (61.38)	363 (66.24)	751 (59.27)
Moderate	463 (25.51)	129 (23.54)	334 (26.36)
Heavy	238 (13.11)	56 (10.22)	182 (14.36)
Altitude2 (%)				< 0.001
High altitude	1199 (80.69)	377 (86.47)	822 (78.29)
Very high altitude	287 (19.31)	59 (13.53)	228 (21.71)
1 The first survey result from 522 participants who participated twice was used here. Data are presented as the mean ± SD for continuous measures and as n (%) for categorical measures. 2 Altitude was determined by the participant’s annual residence time in a pasturing area. High altitude: lived in pasturing areas less than or equal to 6 months per year. Very high altitude: lived in pasturing area…

## Sheet: Table S2
Table S2. Associations between tertiles of three DPs scores with MetS and its components by gender among Tibetans in China1
	Modern pattern				Urban pattern	Urban pattern		P	Pastoral pattern			P
	T1	T2	T3	p trend	T1	T2	T3	p trend	T1	T2	T3	p trend
Men
MetS
model 1	1	0.87(0.50,1.52)	0.90(0.50,1.63)	0.764	1	1.02(0.57,1.84)	1.89(0.96,3.72)	0.059	1	0.75(0.42,1.33)	0.54(0.30,0.98)	0.044
model 2	1	0.79(0.43,1.45)	0.88(0.46,1.68)	0.762	1	1.16(0.64,2.07)	1.67(0.83,3.39)	0.155	1	0.84(0.46,1.54)	0.78(0.41,1.46)	0.43
Central obesity
model 1	1	1.03(0.56,1.91)	0.81(0.43,1.53)	0.489	1	0.75(0.40,1.41)	0.98(0.50,1.95)	0.98	1	0.50(0.26,0.96)	0.31(0.15,0.64)	0.002
model 2	1	0.84(0.44,1.59)	0.72(0.37,1.42)	0.353	1	0.78(0.41,1.49)	0.98(0.47,2.03)	0.943	1	0.67(0.35,1.31)	0.48(0.24,0.98)	0.046
Elevated BP
model 1	1	1.25(0.72,2.18)	1.95(1.07,3.57)	0.029	1	1.08(0.62,1.89)	1.35(0.73,2.49)	0.335	1	0.46(0.26,0.84)	0.50(0.28,0.91)	0.024
model 2	1	1.24(0.63,2.46)	2.17(1.02,4.63)	0.041	1	1.13(0.59,2.17)	1.14(0.54,2.42)	0.73	1	0.62(0.31,1.24)	0.72(0.35,1.47)	0.37
Low HDL_C
model 1	1	0.75(0.55,1.03)	0.63(0.45,0.87)	0.006	1	1.47(1.06,2.03)	2.97(2.08,4.23)	0	1	0.97(0.70,1.34)	0.88(0.64,1.22)	0.442
model 2	1	0.84(0.59,1.18)	0.71(0.49,1.03)	0.075	1	1.55(1.10,2.18)	2.37(1.60,3.51)	0	1	0.92(0.65,1.30)	0.85(0.60,1.22)	0.385
Elevated TAG
model 1	1	0.87(0.51,1.49)	1.45(0.83,2.53)	0.151	1	0.90(0.52,1.53)	0.95(0.52,1.72)	0.875	1	0.65(0.38,1.13)	0.70(0.40,1.22)	0.212
model 2	1	0.83(0.44,1.59)	1.44(0.73,2.85)	0.234	1	0.85(0.46,1.56)	1.18(0.57,2.42)	0.678	1	0.51(0.26,1.02)	0.59(0.30,1.16)	0.128
Impaired FBG
model 1	1	1.16(0.80,1.68)	1.25(0.84,1.85)	0.295	1	0.92(0.65,1.30)	0.73(0.48,1.12)	0.152	1	0.88(0.60,1.29)	1.30(0.90,1.89)	0.145
model 2	1	1.11(0.75,1.63)	1.11(0.73,1.69)	0.652	1	0.90(0.63,1.29)	0.86(0.55,1.34)	0.494	1	0.88(0.59,1.31)	1.52(1.04,2.23)	0.027
Women
MetS
model 1	1	0.81(0.48,1.36)	0.95(0.56,1.60)	0.964	1	1.48(0.86,2.53)	2.83(1.56,5.14)	0.001	1	1.87(1.07,3.24)	1.50(0.86,2.62)	0.205
model 2	1	0.84(0.46,1.52)	0.95(0.52,1.74)	0.946	1	1.28(0.71,2.30)	2.91(1.42,5.99)	0.003	1	1.70(0.92,3.13)	1.38(0.74,2.57)	0.376
Central obesity
model 1	1	0.67(0.35,1.30)	1.61(0.84,3.09)	0.067	1	1.38(0.74,2.57)	1.30(0.68,2.48)	0.478	1	1.42(0.77,2.61)	0.98(0.52,1.83)	0.925
model 2	1	0.88(0.60,1.28)	1.41(0.95,2.09)	0.053	1	1.10(0.77,1.56)	1.39(0.95,2.04)	0.088	1	1.81(0.91,3.62)	1.02(0.52,1.98)	0.981
Elevated BP
model 1	1	0.77(0.45,1.33)	1.89(1.10,3.25)	0.008	1	0.79(0.47,1.33)	1.20(0.69,2.08)	0.451	1	1.40(0.81,2.42)	0.82(0.47,1.43)	0.4
model 2	1	0.76(0.41,1.40)	1.93(1.03,3.63)	0.016	1	0.63(0.35,1.15)	0.99(0.52,1.89)	0.985	1	1.33(0.73,2.44)	0.75(0.40,1.40)	0.296
Low HDL_C
model 1	1	0.83(0.62,1.11)	0.55(0.41,0.74)	0	1	1.18(0.88,1.57)	2.79(2.04,3.83)	0	1	1.29(0.96,1.74)	1.20(0.89,1.63)	0.252
model 2	1	0.9(0.66,1.23)	0.7(0.51,0.97)	0.025	1	1.15(0.85,1.55)	2.32(1.65,3.27)	0	1	1.07(0.78,1.47)	1.05(0.76,1.45)	0.787
Elevated TAG
model 1	1	1.04(0.59,1.85)	1.54(0.86,2.74)	0.123	1	0.91(0.52,1.58)	0.56(0.29,1.07)	0.074	1	0.83(0.46,1.50)	0.70(0.37,1.29)	0.25
model 2	1	0.96(0.63,1.48)	1.14(0.73,1.79)	0.505	1	0.87(0.59,1.29)	0.82(0.52,1.30)	0.404	1	1.03(0.66,1.6)	0.90(0.58,1.39)	0.596
Impaired FBG
model 1	1	0.69(0.37,1.29)	1.44(0.76,2.72)	0.174	1	1.05(0.73,1.52)	0.59(0.38,0.92)	0.017	1	1.23(0.66,2.27)	1.32(0.70,2.47)	0.4
model 2	1	0.77(0.51,1.18)	1.15(0.76,1.73)	0.355	1	1.02(0.70,1.49)	0.64(0.40,1.02)	0.063	1	1.26(0.82,1.94)	1.35(0.86,2.11)	0.207
1 Model 1 was adjusted for age, marital status, education, insurance status, household income, smoking status, alcohol consumption, and physical activity; model 2 was further adjusted altitude.

## Sheet: Table S3
Table S3. Subgroup analyses of the associations between tertiles of major DPs scores and MetS and its components (n = 522)1
	Modern pattern					Urban pattern					Pastoral pattern
	T1	T2	T3	p trend	pinteraction	T1	T2	T3	p trend	pinteraction	T1	T2	T3	p trend	pinteraction
MetS
High altitude	1	0.80(0.55,1.17)	0.81(0.54,1.21)	0.355	0.904	1	1.22(0.85,1.75)	1.88(1.21,2.94)	0.006	0.357	1	1.42(0.68,2.95)	1.01(0.46,2.22)	0.998	0.567
Very high altitude	1	0.66(0.21,2.09)	0.61(0.19,1.99)	0.443		1	1.32(0.46,3.80)	2.81(0.79,9.98)	0.491		1	4.09(0.54,31.14)	3.64(0.44,29.86)	0.356
Central obesity
High altitude	1	0.63(0.27,1.45)	1.22(0.50,2.98)	0.54	0.876	1	1.18(0.51,2.69)	2.49(0.94,6.59)	0.064	0.234	1	1.17(0.49,2.77)	0.95(0.38,2.37)	0.806	0.532
Very high altitude	1	0.92(0.17,4.89)	0.77(0.13,4.51)	0.766		1	0.42(0.10,1.71)	1.11(0.20,6.13)	0.933		1	1.36(0.20,9.15)	0.71(0.12,4.30)	0.433
Elevated blood pressure
High altitude	1	1.39(0.66,2.94)	2.39(1.05,5.42)	0.037	0.028	1	0.93(0.65,1.34)	0.77(0.49,1.19)	0.208	0.442	1	0.85(0.40,1.83)	0.81(0.36,1.80)	0.61	0.377
Very high altitude	1	0.22(0.02,2.86)	0.21(0.01,3.01)	0.266		1	0.45(0.17,1.13)	2.07(0.71,6.11)	0.325		1	4.33(0.61,30.84)	3.17(0.47,21.40)	0.312
Low HDL-cholesterol
High altitude	1	0.85(0.57,1.25)	0.62(0.41,0.94)	0.021	0.759	1	1.38(0.94,2.03)	2.64(1.70,4.11)	< 0.001	0.773	1	0.94(0.63,1.40)	0.62(0.41,0.94)	0.024	0.002
Very high altitude	1	0.68(0.27,1.71)	0.45(0.16,1.25)	0.131		1	1.78(0.73,4.36)	1.66(0.63,4.73)	0.325		1	3.32(1.13,9.76)	3.94(1.36,11.41)	0.017
Elevated TAG
High altitude	1	0.82(0.41,1.65)	0.86(0.42,1.74)	0.71	0.145	1	0.85(0.44,1.65)	0.88(0.41,1.88)	0.742	0.623	1	0.67(0.32,1.38)	0.79(0.38,1.67)	0.549	0.252
Very high altitude	1	0.60(0.16,2.18)	0.42(0.10,1.85)	0.25		1	0.50(0.14,1.84)	0.86(0.21,3.62)	0.782		1	1.85(0.44,7.71)	3.34(0.85,13.07)	0.073
Impaired FBG
High altitude	1	1.07(0.68,1.68)	1.08(0.66,1.77)	0.771	0.413	1	1.13(0.74,1.73)	0.85(0.50,1.45)	0.565	0.403	1	1.32(0.81,2.13)	1.52(0.92,2.52)	0.106	0.289
Very high altitude	1	1.63(0.45,5.85)	1.13(0.29,4.38)	0.969		1	0.54(0.12,2.33)	0.55(0.13,2.27)	0.442		1	0.91(0.23,3.63)	0.94(0.29,3.11)	0.944
1 Model adjusted for age, sex, marital status, education , insurance status, household income, smoking status, alcohol consumption, and physical activity. All participants who attended two waves of the survey were included in the analyses (n = 522). T means tertile (T1-T3).
